# Supplementary material for: Valorization of Sargassum Biomass as Potential Material for the Remediation of Heavy-Metals-Contaminated Waters
Source: Int J Environ Res Public Health. 2023 Jan 31;20(3):2559. doi: 10.3390/ijerph20032559 (PMC9915137; doi:10.3390/ijerph20032559)
Supplement: Supplementary file 1 [file ijerph-20-02559-s001.zip]

Archive with 1 entries (1 files):
- ijerph-2141373-supplementary.pdf
